# Supplementary material for: Topical Antibiotic Use Coselects for the Carriage of Mobile Genetic Elements Conferring Resistance to Unrelated Antimicrobials in Staphylococcus aureus
Source: Antimicrob Agents Chemother. 2018 Jan 25;62(2):e02000-17. doi: 10.1128/AAC.02000-17 (PMC5786761; doi:10.1128/AAC.02000-17)
Supplement: Supplemental material [file AAC.02000-17_zac002186908s1.xlsx]

## Sheet: Sheet1
Isolate	ST	Country	fusC	mupA	qacA	PVL	mecA	FA MIC (mg/L)	Mupirocin MIC (mg/L)	Year	Study Accession	Comments
CIGC128	1	USA	N	N	N	Y	Y			1994	PRJNA60705
MSSA476	1	UK	Y	N	N	N	N			1998	PRJNA266
MW2	1	USA	N	N	N	Y	Y			1998	PRJNA203440
DMG1700922	1	NZ	Y	Y	Y	Y	N	ND	ND	1999	PRJNA412108	This Study
DMG1700923	1	NZ	Y	Y	Y	Y	N	ND	ND	1999	PRJNA412108	This Study
ERR118595	1	UK	Y	N	N	N	N			2002	PRJEB2756
ERR118602	1	UK	Y	Y	N	N	Y			2002	PRJEB2756
ERR118365	1	UK	Y	N	N	N	Y			2005	PRJEB2756
ERR158696	1	UK	N	N	N	N	Y			2005	PRJEB2756
S2395	1	France	N	N	N	Y	N			2005	PRJEB1380
BPH3228	1	AUS	N	N	N	N	Y			2007	PRJEB22792
BPH3308	1	AUS	N	N	N	N	Y			2007	PRJEB22792
BPH3315	1	AUS	Y	N	N	N	N			2007	PRJEB22792
BPH3397	1	AUS	Y	N	N	N	N			2007	PRJEB22792
BPH3418	1	AUS	N	N	N	N	N			2007	PRJEB22792
BPH3440	1	AUS	Y	N	N	N	N			2007	PRJEB22792
BPH3444	1	AUS	Y	N	N	N	N			2007	PRJEB22792
BPH3464	1	AUS	Y	N	N	N	N			2007	PRJEB22792
BPH3470	1	AUS	Y	N	N	N	N			2007	PRJEB22792
BPH3494	1	AUS	Y	N	N	N	N			2007	PRJEB22792
BPH3551	1	AUS	N	N	Y	N	Y			2007	PRJEB22792
BPH3573	1	AUS	Y	N	N	N	Y			2007	PRJEB22792
BPH3599	1	AUS	Y	N	N	N	N			2007	PRJEB22792
BPH3614	1	AUS	N	N	N	N	Y			2007	PRJEB22792
BPH3729	1	AUS	N	N	N	N	N			2007	PRJEB22792
BPH3730	1	AUS	Y	N	N	N	N			2007	PRJEB22792
ERR118455	1	UK	N	N	N	N	Y			2007	PRJEB2756
ERR118456	1	UK	Y	N	N	N	Y			2007	PRJEB2756
ERR134351	1	UK	Y	N	N	N	N			2007	PRJEB2756
BPH3213	1	AUS	N	N	N	N	N			2008	PRJEB22792
BPH3246	1	AUS	N	N	N	N	Y			2008	PRJEB22792
BPH3248	1	AUS	Y	N	N	N	Y			2008	PRJEB22792
BPH3275	1	AUS	Y	N	N	N	N			2008	PRJEB22792
BPH3279	1	AUS	N	N	N	Y	N			2008	PRJEB22792
BPH3288	1	AUS	Y	N	N	N	Y			2008	PRJEB22792
BPH3294	1	AUS	N	N	N	N	Y			2008	PRJEB22792
BPH3300	1	AUS	N	N	N	N	N			2008	PRJEB22792
BPH3325	1	AUS	Y	N	N	N	N			2008	PRJEB22792
BPH3342	1	AUS	N	N	N	N	N			2008	PRJEB22792
BPH3364	1	AUS	Y	N	N	N	N			2008	PRJEB22792
BPH3447	1	AUS	N	N	N	N	Y			2008	PRJEB22792
BPH3461	1	AUS	N	N	N	N	Y			2008	PRJEB22792
BPH3569	1	AUS	Y	N	N	N	N			2008	PRJEB22792
BPH3583	1	AUS	N	Y	N	N	Y			2008	PRJEB22792
BPH3630	1	AUS	N	N	N	N	Y			2008	PRJEB22792
BPH3685	1	AUS	N	N	N	N	N			2008	PRJEB22792
CO-41	1	Iraq	N	N	N	Y	Y			2008	PRJNA53831
ERR111068	1	UK	Y	N	N	N	Y			2008	PRJEB2756
ERR111113	1	UK	Y	N	N	N	Y			2008	PRJEB2756
KT-314250	1	Malaysia	Y	N	N	Y	N			2008	PRJNA174844
BPH2812	1	AUS	N	N	N	N	Y			2011	PRJEB22792
BPH2822	1	AUS	Y	N	N	N	N			2011	PRJEB22792
BPH2839	1	AUS	Y	N	N	N	N			2012	PRJEB22792
BPH2845	1	AUS	N	N	N	N	Y			2012	PRJEB22792
BPH2848	1	AUS	Y	N	N	N	N			2012	PRJEB22792
BPH2912	1	AUS	Y	N	N	N	N			2012	PRJEB22792
BPH2922	1	AUS	Y	N	N	N	N			2012	PRJEB22792
BPH2949	1	AUS	N	N	N	N	Y			2012	PRJEB22792
BPH2954	1	AUS	Y	N	N	N	Y			2012	PRJEB22792
MUM475	1	India	Y	N	N	N	Y			2012	PRJNA231226
NZ1001	1	NZ	Y	Y	Y	Y	Y			2013	PRJEB12333
NZ1002	1	NZ	Y	N	N	N	N			2013	PRJEB12333
NZ1003	1	NZ	Y	Y	Y	Y	N			2013	PRJEB12333
NZ1004	1	NZ	Y	Y	Y	Y	N			2013	PRJEB12333
NZ1005	1	NZ	Y	N	N	Y	N			2013	PRJEB12333
NZ1006	1	NZ	Y	N	N	Y	N			2013	PRJEB12333
327	1	Malaysia	Y	N	N	Y	N			2014	PRJNA258046
337	1	Malaysia	Y	N	N	N	N			2014	PRJNA257536
1269	1	Brazil	N	N	N	N	N			2014	PRJNA378176
DMG1700924	1	NZ	Y	Y	Y	Y	N	8	1024	2014	PRJNA412108	This Study
DMG1700925	1	NZ	Y	Y	Y	Y	N	4	0.12	2014	PRJNA412108	This Study
DMG1700926	1	NZ	Y	Y	Y	Y	N	8	1024	2014	PRJNA412108	This Study
DMG1700927	1	NZ	Y	Y	N	N	N	8	1024	2014	PRJNA412108	This Study
DMG1700928	1	NZ	Y	Y	N	N	N	8	512	2014	PRJNA412108	This Study
DMG1700929	1	NZ	Y	Y	Y	Y	N	8	1024	2014	PRJNA412108	This Study
DMG1700930	1	NZ	Y	N	N	Y	N	8	0.12	2014	PRJNA412108	This Study
DMG1700931	1	NZ	Y	Y	N	N	N	8	1024	2014	PRJNA412108	This Study
DMG1700932	1	NZ	Y	Y	Y	Y	N	8	0.25	2014	PRJNA412108	This Study
DMG1700933	1	NZ	Y	Y	Y	Y	N	8	1024	2014	PRJNA412108	This Study
DMG1700934	1	NZ	Y	N	N	N	N	8	0.25	2014	PRJNA412108	This Study
DMG1700935	1	NZ	Y	Y	Y	Y	N	8	1024	2014	PRJNA412108	This Study
DMG1700936	1	NZ	Y	N	N	N	N	4	0.12	2014	PRJNA412108	This Study
DMG1700937	1	NZ	Y	Y	Y	Y	Y	8	1024	2014	PRJNA412108	This Study
DMG1700938	1	NZ	Y	N	N	N	N	8	0.12	2014	PRJNA412108	This Study
DMG1700939	1	NZ	Y	N	N	N	N	8	0.25	2014	PRJNA412108	This Study
DMG1700940	1	NZ	Y	N	N	N	N	8	0.25	2014	PRJNA412108	This Study
DMG1700941	1	NZ	Y	N	N	N	N	8	0.12	2014	PRJNA412108	This Study
DMG1700942	1	NZ	Y	N	N	Y	N	8	0.25	2014	PRJNA412108	This Study
DMG1700943	1	NZ	Y	Y	Y	Y	N	8	1024	2014	PRJNA412108	This Study
DMG1700944	1	NZ	Y	Y	Y	Y	Y	8	1024	2014	PRJNA412108	This Study
DMG1700945	1	NZ	Y	N	N	N	N	4	0.12	2014	PRJNA412108	This Study
DMG1700946	1	NZ	Y	Y	Y	Y	N	8	1024	2014	PRJNA412108	This Study
DMG1700947	1	NZ	Y	Y	Y	Y	N	8	1024	2014	PRJNA412108	This Study
DMG1700948	1	NZ	Y	N	N	N	N	8	0.25	2014	PRJNA412108	This Study
DMG1700949	1	NZ	Y	Y	Y	Y	N	4	0.12	2014	PRJNA412108	This Study
DMG1700950	1	NZ	Y	N	N	N	N	4	0.25	2014	PRJNA412108	This Study
DMG1700951	1	NZ	Y	Y	Y	Y	N	8	512	2014	PRJNA412108	This Study
DMG1700952	1	NZ	Y	Y	Y	Y	N	ND	ND	2014	PRJNA412108	This Study
DMG1700953	1	NZ	Y	N	N	Y	N	8	0.25	2014	PRJNA412108	This Study
DMG1700954	1	NZ	Y	Y	N	N	N	8	1024	2014	PRJNA412108	This Study
DMG1700955	1	NZ	Y	Y	Y	Y	N	4	1024	2014	PRJNA412108	This Study
DMG1700956	1	NZ	Y	N	N	N	N	8	0.12	2014	PRJNA412108	This Study
DMG1700957	1	NZ	Y	Y	Y	Y	N	4	1024	2014	PRJNA412108	This Study
DMG1700958	1	NZ	N	N	N	N	N	0.25	0.125	2014	PRJNA412108	This Study
DMG1700959	1	NZ	Y	Y	Y	Y	N	8	0.25	2014	PRJNA412108	This Study
DMG1700960	1	NZ	Y	Y	Y	Y	N	4	1024	2014	PRJNA412108	This Study
DMG1700961	1	NZ	Y	Y	Y	Y	N	4	0.25	2014	PRJNA412108	This Study
DMG1700962	1	NZ	Y	N	N	Y	N	8	0.25	2014	PRJNA412108	This Study
DMG1700963	1	NZ	Y	Y	N	N	N	8	512	2014	PRJNA412108	This Study
DMG1700964	1	NZ	Y	Y	Y	Y	N	8	1024	2014	PRJNA412108	This Study
DMG1700965	1	NZ	Y	Y	Y	Y	N	8	1024	2014	PRJNA412108	This Study
DMG1700966	1	NZ	Y	N	N	Y	N	4	0.12	2014	PRJNA412108	This Study
DMG1700967	1	NZ	Y	Y	N	N	N	8	0.5	2014	PRJNA412108	This Study
DMG1700968	1	NZ	Y	N	N	Y	N	8	0.12	2014	PRJNA412108	This Study
DMG1700969	1	NZ	Y	N	N	N	N	8	0.25	2014	PRJNA412108	This Study
DMG1700970	1	NZ	Y	Y	N	N	N	8	1024	2014	PRJNA412108	This Study
DMG1700971	1	NZ	Y	N	N	Y	N	8	0.12	2014	PRJNA412108	This Study
DMG1700972	1	NZ	Y	N	N	N	N	8	0.25	2014	PRJNA412108	This Study
DMG1700973	1	NZ	Y	N	N	N	N	4	0.12	2014	PRJNA412108	This Study
DMG1700974	1	NZ	Y	N	N	N	N	ND	ND	2014	PRJNA412108	This Study
DMG1700975	1	NZ	Y	N	N	N	N	8	0.12	2014	PRJNA412108	This Study
NZ14487	1	NZ	Y	Y	Y	Y	N	4	1024	2014	PRJNA412108	This Study
DMG1700977	1	NZ	Y	Y	Y	Y	Y	8	1024	2014	PRJNA412108	This Study
DMG1700978	1	NZ	Y	Y	Y	Y	N	8	0.25	2014	PRJNA412108	This Study
DMG1700979	1	NZ	Y	N	N	Y	N	8	0.12	2014	PRJNA412108	This Study
DMG1700980	1	NZ	Y	Y	Y	Y	N	4	1024	2014	PRJNA412108	This Study
DMG1700981	1	NZ	Y	N	N	Y	N	4	0.12	2014	PRJNA412108	This Study
DMG1700982	1	NZ	Y	Y	Y	Y	N	8	1024	2014	PRJNA412108	This Study
DMG1700983	1	NZ	Y	Y	Y	Y	N	4	1024	2014	PRJNA412108	This Study
DMG1700984	1	NZ	Y	N	N	Y	N	4	0.12	2014	PRJNA412108	This Study
DMG1700985	1	NZ	Y	Y	Y	Y	N	4	1024	2014	PRJNA412108	This Study
DMG1700986	1	NZ	Y	Y	Y	Y	N	ND	ND	2014	PRJNA412108	This Study
DMG1700987	1	NZ	Y	Y	N	N	N	4	1024	2014	PRJNA412108	This Study
DMG1700988	1	NZ	Y	Y	Y	Y	N	4	1024	2014	PRJNA412108	This Study
DMG1700989	1	NZ	Y	N	N	Y	N	8	0.12	2014	PRJNA412108	This Study
DMG1700990	1	NZ	Y	Y	Y	Y	N	8	1024	2014	PRJNA412108	This Study
DMG1700991	1	NZ	Y	Y	Y	N	N	ND	ND	2014	PRJNA412108	This Study
DMG1700992	1	NZ	Y	Y	Y	Y	N	8	1024	2014	PRJNA412108	This Study
DMG1700993	1	NZ	Y	Y	Y	Y	N	8	1024	2014	PRJNA412108	This Study
DMG1700994	1	NZ	Y	Y	Y	Y	N	8	1024	2014	PRJNA412108	This Study
DMG1700995	1	NZ	Y	Y	Y	Y	N	ND	ND	2014	PRJNA412108	This Study
DMG1700996	1	NZ	Y	N	N	Y	N	8	0.25	2014	PRJNA412108	This Study
DMG1700997	1	NZ	Y	Y	Y	Y	N	ND	ND	2014	PRJNA412108	This Study
DMG1700998	1	NZ	Y	Y	Y	Y	N	ND	ND	2014	PRJNA412108	This Study
DMG1700999	1	NZ	Y	Y	Y	Y	N	ND	ND	2014	PRJNA412108	This Study
DMG1701000	1	NZ	Y	Y	N	Y	N	8	512	2014	PRJNA412108	This Study
DMG1701001	1	NZ	Y	Y	Y	Y	N	8	1024	2014	PRJNA412108	This Study
DMG1701002	1	NZ	Y	N	N	N	N	8	0.25	2014	PRJNA412108	This Study
DMG1701003	1	NZ	Y	N	N	N	N	8	0.12	2014	PRJNA412108	This Study
DMG1701004	1	NZ	Y	N	N	Y	N	8	0.25	2014	PRJNA412108	This Study
DMG1701005	-	NZ	Y	Y	N	Y	N	8	512	2014	PRJNA412108	This Study
DMG1701006	1	NZ	Y	N	N	Y	N	8	0.25	2014	PRJNA412108	This Study
DMG1701007	1	NZ	Y	Y	Y	Y	N	8	1024	2014	PRJNA412108	This Study
DMG1701008	1	NZ	Y	Y	Y	Y	N	ND	ND	2014	PRJNA412108	This Study
DMG1701009	1	NZ	Y	N	N	N	N	4	0.12	2014	PRJNA412108	This Study
DMG1701010	1	NZ	Y	N	N	N	N	8	0.12	2014	PRJNA412108	This Study
DMG1701011	1	NZ	Y	Y	Y	Y	N	8	1024	2014	PRJNA412108	This Study
DMG1701012	-	NZ	Y	N	N	N	N	4	0.12	2014	PRJNA412108	This Study
DMG1701013	1	NZ	Y	N	N	Y	N	8	0.12	2014	PRJNA412108	This Study
DMG1701014	1	NZ	N	N	N	N	N	0.25	0.25	2014	PRJNA412108	This Study
DMG1701015	1	NZ	Y	Y	N	Y	N	8	512	2014	PRJNA412108	This Study
DMG1701016	1	NZ	Y	N	N	N	N	8	0.12	2014	PRJNA412108	This Study
DMG1701017	1	NZ	Y	Y	N	Y	N	8	0.12	2014	PRJNA412108	This Study
DMG1701018	1	NZ	Y	Y	Y	Y	N	8	1024	2014	PRJNA412108	This Study
DMG1701019	1	NZ	N	N	N	N	N	0.25	0.125	2014	PRJNA412108	This Study
DMG1701020	1	NZ	Y	N	N	Y	N	4	0.12	2014	PRJNA412108	This Study
DMG1701021	1	NZ	Y	Y	N	Y	N	8	0.12	2014	PRJNA412108	This Study
DMG1701022	1	NZ	Y	N	N	Y	N	8	0.12	2014	PRJNA412108	This Study
DMG1701023	1	NZ	Y	Y	Y	Y	N	8	0.12	2014	PRJNA412108	This Study
DMG1701024	1	NZ	Y	N	N	Y	N	8	0.12	2014	PRJNA412108	This Study
DMG1701025	1	NZ	Y	N	N	Y	N	8	0.12	2014	PRJNA412108	This Study
DMG1701026	1	NZ	Y	N	N	Y	N	8	0.12	2014	PRJNA412108	This Study
DMG1701027	1	NZ	Y	Y	Y	Y	N	8	1024	2014	PRJNA412108	This Study
DMG1701028	1	NZ	Y	N	N	Y	N	8	0.06	2014	PRJNA412108	This Study
DMG1701029	1	NZ	Y	N	N	Y	N	8	0.12	2014	PRJNA412108	This Study
DMG1701030	1	NZ	Y	Y	Y	Y	N	8	1024	2014	PRJNA412108	This Study
DMG1701031	1	NZ	Y	Y	Y	Y	N	8	1024	2014	PRJNA412108	This Study
DMG1701032	1	NZ	Y	Y	Y	Y	N	8	1024	2014	PRJNA412108	This Study
DMG1701033	1	NZ	Y	Y	Y	Y	N	8	1024	2014	PRJNA412108	This Study
